# Supplementary material for: Black TiO2-Based Dual Photoanodes Boost the Efficiency of Quantum Dot-Sensitized Solar Cells to 11.7%
Source: Nanomaterials (Basel). 2022 Dec 2;12(23):4294. doi: 10.3390/nano12234294 (PMC9741270; doi:10.3390/nano12234294)
Supplement: Supplementary file 1 [file nanomaterials-12-04294-s001.zip]

Archive with 1 entries (1 files):
- nanomaterials-2001748-supplementary.pdf
